# Supplementary material for: Second Victims among Austrian Pediatricians (SeViD-A1 Study)
Source: Healthcare (Basel). 2023 Sep 8;11(18):2501. doi: 10.3390/healthcare11182501 (PMC10531173; doi:10.3390/healthcare11182501)
Supplement: Supplementary file 1 [file healthcare-11-02501-s001.zip]

Archive with 1 entries (1 files):
- healthcare-2570244-supplementary.pdf
